# Supplementary material for: Dark Diazotrophy during the Late Summer in Surface Waters of Chile Bay, West Antarctic Peninsula
Source: Microorganisms. 2022 May 31;10(6):1140. doi: 10.3390/microorganisms10061140 (PMC9227844; doi:10.3390/microorganisms10061140)
Supplement: Supplementary file 1 [file microorganisms-10-01140-s001.zip]

Archive with 1 entries (1 files):
- microorganisms-1526919-supplementary.pdf
